# Supplementary material for: Longevity of the insecticidal effect of three pyrethroid formulations applied to outdoor vegetation on a laboratory-adapted colony of the Southeast Asian malaria vector Anopheles dirus
Source: PLoS One. 2020 Apr 14;15(4):e0231251. doi: 10.1371/journal.pone.0231251 (PMC7156039; doi:10.1371/journal.pone.0231251)
Supplement: S2 Table — (XLSX) [file pone.0231251.s003.xlsx]

## Sheet: S3 Table
Test ID	Insecticide	Number of exposed mosquitoes	Number of knocked down mosquitoes after 5 minutes	Number of knocked down mosquitoes after 10 minutes	Number of knocked down mosquitoes after 15 minutes	Number of knocked down mosquitoes after 20 minutes	Number of knocked down mosquitoes after 25 minutes	Number of knocked down mosquitoes after 30 minutes	Number of knocked down mosquitoes after 35 minutes	Number of knocked down mosquitoes after 40 minutes	Number of knocked down mosquitoes after 45 minutes	Number of knocked down mosquitoes after 50 minutes	Number of knocked down mosquitoes after 55 minutes	Number of knocked down mosquitoes after 60 minutes	Number of dead mosquitoes after 24 hours
1	control	50	0	0	0	0	0	0	0	0	0	0	0	0	0
	lambda-cyhalothrin	100	0	0	0	40	95	94	96	99	99	99	100	100	100
2	control	50	0	0	0	0	0	0	0	0	0	0	0	0	0
	deltamethrin	100	0	0	0	64	98	98	100	100	100	100	100	100	100
3	control	50	0	0	0	0	0	0	0	0	0	0	0	0	0
	permethrin	100	0	0	0	66	91	91	99	99	99	100	100	100	100
