# Supplementary material for: Longevity of the insecticidal effect of three pyrethroid formulations applied to outdoor vegetation on a laboratory-adapted colony of the Southeast Asian malaria vector Anopheles dirus
Source: PLoS One. 2020 Apr 14;15(4):e0231251. doi: 10.1371/journal.pone.0231251 (PMC7156039; doi:10.1371/journal.pone.0231251)
Supplement: S3 Table — (XLSX) [file pone.0231251.s004.xlsx]

## Sheet: S4 Table
Test date	Follow-up time (in day)	Experimental plot	Number of exposed mosquitoes	Number of knocked down mosquitoes after 5 minutes	Number of knocked down mosquitoes after 10 minutes	Number of knocked down mosquitoes after 15 minutes	Number of knocked down mosquitoes after 20 minutes	Number of knocked down mosquitoes after 25 minutes	Number of knocked down mosquitoes after 30 minutes	Number of knocked down mosquitoes after 35 minutes	Number of knocked down mosquitoes after 40 minutes	Number of knocked down mosquitoes after 45 minutes	Number of knocked down mosquitoes after 50 minutes	Number of knocked down mosquitoes after 55 minutes	Number of knocked down mosquitoes after 60 minutes	Number of dead mosquitoes after 24 hours
2018-01-16	baseline	lambda-cyhalothrin	101	0	0	0	0	0	0	0	0	0	0	0	0	0
2018-01-16	baseline	deltamethrin	99	0	0	0	0	0	0	0	0	0	0	0	0	0
2018-01-16	baseline	bifenthrin	99	0	0	0	0	0	0	0	0	0	0	0	0	0
2018-01-16	baseline	control	49	0	0	0	0	0	0	0	0	0	0	0	0	0
2018-01-18	0	lambda-cyhalothrin	98	59	77	77	84	93	95	97	98	98	98	98	98	96
2018-01-18	0	deltamethrin	99	85	88	88	91	96	99	99	99	99	99	99	99	99
2018-01-18	0	bifenthrin	99	0	0	5	8	51	72	97	98	98	99	99	99	94
2018-01-18	0	control	50	0	0	0	0	0	0	0	0	0	0	0	0	0
2018-01-25	7	lambda-cyhalothrin	96	60	78	82	86	87	92	94	96	96	96	96	96	96
2018-01-25	7	deltamethrin	91	33	39	47	51	54	54	55	63	75	84	85	87	88
2018-01-25	7	bifenthrin	97	20	24	30	34	43	56	63	81	92	95	96	96	97
2018-01-25	7	control	52	0	0	0	0	0	0	0	0	0	0	0	0	0
2018-02-01	14	lambda-cyhalothrin	96	3	25	67	87	94	95	96	96	96	96	96	96	96
2018-02-01	14	deltamethrin	94	0	45	71	89	93	94	94	94	94	94	94	94	93
2018-02-01	14	bifenthrin	102	0	5	35	59	81	98	100	100	101	102	102	102	102
2018-02-01	14	control	50	0	0	0	0	0	0	0	0	0	0	0	0	1
2018-02-08	21	lambda-cyhalothrin	99	0	48	70	91	95	99	99	99	99	99	99	99	99
2018-02-08	21	deltamethrin	100	0	51	74	86	96	98	99	100	100	100	100	100	99
2018-02-08	21	bifenthrin	100	0	0	18	46	76	90	94	94	96	96	99	100	100
2018-02-08	21	control	50	0	0	0	0	0	0	0	0	0	0	0	0	0
2018-02-15	28	lambda-cyhalothrin	100	12	19	38	57	79	94	94	96	96	97	98	100	98
2018-02-15	28	deltamethrin	100	12	16	33	56	75	81	86	92	95	97	97	97	100
2018-02-15	28	bifenthrin	101	4	6	13	25	53	65	65	87	88	99	98	99	99
2018-02-15	28	control	50	0	0	0	0	0	0	0	0	0	0	0	0	0
2018-02-22	35	lambda-cyhalothrin	48	0	41	48	48	48	48	48	48	48	48	48	48	48
2018-02-22	35	deltamethrin	49	0	5	30	43	49	49	49	49	49	49	49	49	47
2018-02-22	35	bifenthrin	50	0	0	24	30	44	48	48	48	48	50	50	50	50
2018-02-22	35	control	50	0	0	0	0	0	0	0	0	0	0	0	0	0
2018-03-01	42	lambda-cyhalothrin	50	0	25	43	47	50	50	50	50	50	50	50	50	50
2018-03-01	42	deltamethrin	49	0	5	22	34	41	47	47	48	48	48	48	48	47
2018-03-01	42	bifenthrin	51	0	0	4	17	31	41	45	46	49	49	50	50	48
2018-03-01	42	control	50	0	0	0	0	0	0	0	0	0	0	0	0	1
2018-03-08	49	lambda-cyhalothrin	50	0	39	48	50	50	50	50	50	50	50	50	50	50
2018-03-08	49	deltamethrin	49	0	0	20	28	43	47	48	48	49	49	49	49	49
2018-03-08	49	bifenthrin	50	0	0	1	4	16	32	35	43	43	47	48	49	50
2018-03-08	49	control	50	0	0	0	0	0	0	0	0	0	0	0	0	0
2018-03-15	56	lambda-cyhalothrin	49	0	13	22	33	38	42	46	47	47	48	48	48	47
2018-03-15	56	deltamethrin	50	0	4	19	33	43	45	47	49	49	49	49	49	46
2018-03-15	56	bifenthrin	50	0	0	0	21	24	26	38	39	41	45	48	48	35
2018-03-15	56	control	50	0	0	0	0	0	0	0	0	0	0	0	0	0
2018-03-22	63	lambda-cyhalothrin	50	0	0	31	32	39	40	45	47	48	49	49	49	43
2018-03-22	63	deltamethrin	48	0	22	40	43	46	46	47	48	48	48	48	48	46
2018-03-22	63	bifenthrin	48	0	0	0	1	2	10	23	26	26	35	39	38	30
2018-03-22	63	control	50	0	0	0	0	0	0	0	0	0	0	0	0	0
2018-03-29	70	lambda-cyhalothrin	48	0	32	45	47	48	48	48	48	48	48	48	48	48
2018-03-29	70	deltamethrin	48	0	8	38	41	45	47	47	47	47	47	47	47	44
2018-03-29	70	bifenthrin	49	0	0	0	2	13	13	16	25	26	27	28	30	18
2018-03-29	70	control	50	0	0	0	0	0	0	0	0	0	0	0	0	1
2018-04-05	77	lambda-cyhalothrin	48	0	38	44	48	48	48	48	48	48	48	48	48	48
2018-04-05	77	deltamethrin	50	0	0	28	39	41	45	46	48	49	49	49	50	47
2018-04-05	77	bifenthrin	50	0	0	0	17	22	35	42	42	46	48	49	49	42
2018-04-05	77	control	50	0	0	0	0	0	0	0	0	0	0	0	0	3
2018-04-12	84	lambda-cyhalothrin	50	0	2	27	41	40	44	47	50	50	50	50	50	47
2018-04-12	84	deltamethrin	49	0	0	0	13	31	31	38	45	46	48	48	48	40
2018-04-12	84	bifenthrin	48	0	0	0	0	13	15	21	15	20	20	28	27	28
2018-04-12	84	control	50	0	0	0	0	0	0	0	0	0	0	0	0	3
2018-04-20	92	lambda-cyhalothrin	47	0	28	44	46	47	47	47	47	47	47	47	47	47
2018-04-20	92	deltamethrin	48	0	0	16	27	37	39	44	46	46	46	47	47	38
2018-04-20	92	bifenthrin	51	0	0	0	10	13	17	23	28	26	28	37	37	18
2018-04-20	92	control	50	0	0	0	0	0	0	0	0	0	0	0	0	0
2018-04-27	99	lambda-cyhalothrin	50	0	35	49	50	50	50	50	50	50	50	50	50	50
2018-04-27	99	deltamethrin	51	0	0	31	41	48	49	48	50	50	50	50	50	48
2018-04-27	99	bifenthrin	49	0	0	0	0	16	24	23	27	29	29	26	22	22
2018-04-27	99	control	50	0	0	0	0	0	0	0	0	0	0	0	0	0
2018-05-03	105	lambda-cyhalothrin	45	0	2	2	7	22	21	24	26	24	27	34	36	13
2018-05-03	105	deltamethrin	51	0	0	2	8	6	13	22	24	27	28	30	30	23
2018-05-03	105	bifenthrin	50	0	1	0	0	0	0	0	0	1	1	1	1	0
2018-05-03	105	control	51	0	0	0	0	0	0	0	0	0	0	0	0	0
