# Supplementary material for: Longevity of the insecticidal effect of three pyrethroid formulations applied to outdoor vegetation on a laboratory-adapted colony of the Southeast Asian malaria vector Anopheles dirus
Source: PLoS One. 2020 Apr 14;15(4):e0231251. doi: 10.1371/journal.pone.0231251 (PMC7156039; doi:10.1371/journal.pone.0231251)
Supplement: S4 Table — (XLSX) [file pone.0231251.s005.xlsx]

## Sheet: S5-table
Test date	Follow-up time (in day)	Experimental plot	Number of exposed mosquitoes	Number of knocked down mosquitoes after 5 minutes	Number of knocked down mosquitoes after 10 minutes	Number of knocked down mosquitoes after 15 minutes	Number of knocked down mosquitoes after 20 minutes	Number of knocked down mosquitoes after 25 minutes	Number of knocked down mosquitoes after 30 minutes	Number of knocked down mosquitoes after 35 minutes	Number of knocked down mosquitoes after 40 minutes	Number of knocked down mosquitoes after 45 minutes	Number of knocked down mosquitoes after 50 minutes	Number of knocked down mosquitoes after 55 minutes	Number of knocked down mosquitoes after 60 minutes	Number of dead mosquitoes after 24 hours
2018-05-23	baseline	lambda-cyhalothrin	50	0	0	0	0	0	0	0	0	0	0	0	0	1
2018-05-23	baseline	control	50	0	0	0	0	0	0	0	0	0	0	0	0	1
2018-05-24	0	lambda-cyhalothrin	50	0	14	39	50	50	50	50	50	50	50	50	50	50
2018-05-24	0	lambda-cyhalothrin + artificial washing	50	0	21	43	46	50	50	50	50	50	50	50	50	50
2018-05-24	0	control	50	0	0	0	0	0	0	0	0	0	0	0	0	0
2018-05-30	6	lambda-cyhalothrin	50	0	47	49	49	49	49	49	49	49	49	49	49	50
2018-05-30	6	lambda-cyhalothrin + artificial washing	50	0	48	50	50	50	50	50	50	50	50	50	50	50
2018-05-30	6	control	50	0	0	0	0	0	0	0	0	0	0	0	0	1
2018-06-07	14	lambda-cyhalothrin	50	9	41	49	49	50	50	50	50	50	50	50	50	50
2018-06-07	14	lambda-cyhalothrin + artificial washing	47	13	34	45	46	46	47	47	47	47	47	47	47	47
2018-06-07	14	control	51	0	0	0	0	0	0	0	0	0	0	0	0	0
2018-06-14	21	lambda-cyhalothrin	50	18	39	44	48	50	50	50	50	50	50	50	50	50
2018-06-14	21	lambda-cyhalothrin + artificial washing	50	11	33	48	48	48	48	49	50	50	50	50	50	50
2018-06-14	21	control	50	0	0	0	0	0	0	0	0	0	0	0	0	0
2018-06-20	27	lambda-cyhalothrin	48	9	33	46	46	48	48	48	48	48	48	48	48	48
2018-06-20	27	lambda-cyhalothrin + artificial washing	51	14	34	39	46	47	48	51	51	51	51	51	51	51
2018-06-20	2	control	50	0	0	0	0	0	0	0	0	0	0	0	0	0
2018-06-29	36	lambda-cyhalothrin	52	4	25	38	42	46	49	50	51	52	52	52	52	49
2018-06-29	36	lambda-cyhalothrin + artificial washing	50	0	10	25	34	36	39	41	45	46	47	47	48	36
2018-06-29	36	control	49	0	0	0	0	0	0	0	0	0	0	0	0	0
2018-07-05	42	lambda-cyhalothrin	51	0	4	33	41	46	49	51	51	51	51	51	51	49
2018-07-05	42	lambda-cyhalothrin + artificial washing	50	2	16	40	45	50	50	50	50	50	50	50	50	50
2018-07-05	42	control	50	0	0	0	0	0	0	0	0	0	0	0	0	2
2018-07-12	49	lambda-cyhalothrin	50	3	6	6	8	13	12	12	13	13	13	14	14	11
2018-07-12	49	lambda-cyhalothrin + artificial washing	50	0	0	3	4	7	9	10	10	13	16	16	14	5
2018-07-12	49	control	50	0	0	0	0	0	0	0	0	0	0	0	0	0
