# Supplementary material for: Longevity of the insecticidal effect of three pyrethroid formulations applied to outdoor vegetation on a laboratory-adapted colony of the Southeast Asian malaria vector Anopheles dirus
Source: PLoS One. 2020 Apr 14;15(4):e0231251. doi: 10.1371/journal.pone.0231251 (PMC7156039; doi:10.1371/journal.pone.0231251)
Supplement: S5 Table — (XLSX) [file pone.0231251.s006.xlsx]

## Sheet: S6 Table
Date	Daily rainfall (in mm)	Maximum temperature (in °C)	Minimum temperature (in °C)	Average temperature (in °C)	Maximum relative humidity (in %)	Minimum relative humidity (in %)	Average relative humidity (in %)
2018-01-18	0	33.5	17	25.14	91	50	69.88
2018-01-19	0	33.5	16.5	25.69	93	46	72.38
2018-01-20	0	33.9	16.5	25.95	93	49	74.38
2018-01-21	0	34.3	17.5	27.1	88	52	71.63
2018-01-22	0	34.5	16.8	27.21	92	46	71.25
2018-01-23	0	35.1	16.9	26.61	95	39	68.38
2018-01-24	0	34.5	17	25.19	93	38	68.88
2018-01-25	0	34.5	17.3	24.16	92	39	68.25
2018-01-26	0	34.7	19.2	22.83	91	35	69.25
2018-01-27	0	34.9	22	22.49	97	40	71.5
2018-01-28	0	34.6	20.6	23.3	95	41	73
2018-01-29	0	35.2	19.7	24.78	89	56	74.63
2018-01-30	0	35	17.8	23.75	93	62	79.13
2018-01-31	0	34.3	13.9	24	91	55	73.13
2018-02-01	0	33.2	14	23.31	89	31	57.13
2018-02-02	0	33.5	13.6	23.06	96	28	59.5
2018-02-03	0	32	16.2	23.46	87	43	64.5
2018-02-04	0	33.6	17	24.36	91	39	63.63
2018-02-05	0	33.1	17.5	24.39	90	38	61.88
2018-02-06	0	32.3	16.4	23.78	90	37	64.63
2018-02-07	0	32.4	15.5	24.65	90	32	62.5
2018-02-08	0	32.6	16.8	23.83	93	38	69.13
2018-02-09	0	32.7	16.2	24.03	92	38	66
2018-02-10	0	34.2	17.2	24.83	87	27	62.63
2018-02-11	0	34.7	16.8	25.23	89	27	60.75
2018-02-12	0	34.4	16.9	25.45	91	33	61.13
2018-02-13	0	34.5	18.8	26.09	83	35	59.63
2018-02-14	0	35	19.8	26.45	86	37	63.5
2018-02-15	0	36.5	21	27.17	86	32	61.75
2018-02-16	0	36	17.8	25.91	90	28	60
2018-02-17	0	35.9	15.8	24.88	84	21	54.13
2018-02-18	0	35.5	15.6	24.49	84	28	54.75
2018-02-19	0	36	17.8	26.09	81	32	56.88
2018-02-20	0	36.4	19.3	26.74	84	33	58.75
2018-02-21	0	36.4	21.5	28.3	81	34	57.13
2018-02-22	0	36.2	22.5	28.19	79	41	60.88
2018-02-23	5.4	34.4	22.2	27.46	85	46	67
2018-02-24	0	35.9	22.3	28.03	92	39	68.25
2018-02-25	0	37.2	22.1	28.84	98	33	66.63
2018-02-26	0	37.2	21.5	28.1	98	35	68.63
2018-02-27	0	36.5	21.6	27.63	89	32	63.63
2018-02-28	0	36.2	20.9	27.41	87	33	61.25
2018-03-01	0	36.5	21	28.35	78	33	55.88
2018-03-02	0	36.4	18.6	26.78	81	31	57
2018-03-03	0	36.1	17.3	26.38	87	28	55.88
2018-03-04	0	37.2	16.7	25.92	84	18	53.13
2018-03-05	0	37.2	17	26.39	90	27	53.38
2018-03-06	0	38.2	17.8	27.44	83	25	53.63
2018-03-07	0	38.4	19.3	28.18	80	28	53.13
2018-03-08	0	38.3	19.3	28.13	78	28	56
2018-03-09	T	35.7	22	27.4	78	49	63.63
2018-03-10	0	35	21.2	27.31	86	40	64.13
2018-03-11	0	34.7	22	27.48	86	43	65
2018-03-12	0	36.5	22	27.92	83	41	63.38
2018-03-13	0	37.2	21.6	28.11	81	19	52.75
2018-03-14	0	35.5	20.5	27.03	75	34	55.38
2018-03-15	0	36.5	20.1	27	79	29	59.88
2018-03-16	0	36.8	19.8	27.55	90	33	62.13
2018-03-17	0	37.3	21.2	28.26	81	33	56.88
2018-03-18	0	36.6	20.7	28.41	82	32	55.63
2018-03-19	0	37.4	19.3	28.16	81	31	52
2018-03-20	0	37.5	18.4	27.49	77	28	52
2018-03-21	0	36.8	20.5	27.85	80	33	60
2018-03-22	0	37.6	21	28.63	89	32	62
2018-03-23	0	31	24	27.11	87	53	70.63
2018-03-24	0	37.2	21.5	28.78	87	42	64
2018-03-25	0	37.6	23.7	30.31	83	38	58.5
2018-03-26	0	37.5	22.8	29.76	86	37	58.5
2018-03-27	0	37.2	23.2	29.39	74	34	53.63
2018-03-28	0	37.4	20.5	28.53	79	31	56.75
2018-03-29	0	36.2	21.6	28.34	84	44	64.13
2018-03-30	0	37.4	22.5	29.05	88	40	63.25
2018-03-31	0	37.8	23	29.61	87	38	62.75
2018-04-01	14.5	37.9	22.2	28.4	82	36	60.25
2018-04-02	0	33.8	22.2	25.74	93	59	76.38
2018-04-03	0	37.4	21.7	28.18	90	36	63.25
2018-04-04	0.6	36.1	23.7	27.82	79	47	66.38
2018-04-05	0	36.6	22.5	27.91	87	48	68.63
2018-04-06	0	37.4	23.6	29.73	86	44	63.25
2018-04-07	0	33.7	24.5	27.88	74	44	58.38
2018-04-08	0	32.2	22.4	26.4	67	39	53.25
2018-04-09	0	38.3	20.4	28.75	81	27	53.5
2018-04-10	0	38	23.2	30.25	75	33	53.5
2018-04-11	0	38.9	24.2	30.96	79	32	53.5
2018-04-12	0	40	25.1	31.93	75	28	50.5
2018-04-13	0	39.4	24	31.67	70	33	49.13
2018-04-14	0	40.4	23.2	31.73	71	28	47.63
2018-04-15	0	39.5	24	31.89	68	31	47
2018-04-16	0	40.1	23.1	31.39	79	22	49.75
2018-04-17	0	38.7	25.6	31.13	68	33	52.13
2018-04-18	0	38.9	24.1	30.5	74	30	52.25
2018-04-19	0	36.7	23.5	29.23	72	40	57.88
2018-04-20	0	38.6	22.9	29.35	79	34	60.38
2018-04-21	0	39	23.6	30.51	82	34	60.25
2018-04-22	0	38.9	23.9	30.98	79	34	58.38
2018-04-23	0	38.6	25.1	31.13	77	41	59.63
2018-04-24	0	39	25.2	31.55	76	34	57.75
2018-04-25	0	39.2	25.2	31.39	85	35	62.5
2018-04-26	0	39.1	25.3	31.53	81	32	60.25
2018-04-27	0.1	37.5	25	29.49	78	41	62.63
2018-04-28	0.2	33.9	24	26.96	92	53	77.5
2018-04-29	1.8	33.3	23.5	27.29	92	54	75.88
2018-04-30	0	37.5	23.6	28.35	90	41	72.25
2018-05-01	1.8	32.8	24.9	26.98	93	65	82
2018-05-24	0	36.6	23.7	28.94	92	48	72.38
2018-05-25	0	37.5	24	29.53	92	45	69.88
2018-05-26	0	37.6	24.6	29.1	84	43	70.5
2018-05-27	15.8	36.1	24.1	28.24	92	56	76.25
2018-05-28	7.1	28.5	23.2	25.26	96	81	90.5
2018-05-29	29.3	35.2	23.6	27.4	96	51	82.38
2018-05-30	3.5	32.5	22.6	26.58	96	70	85.25
2018-05-31	3	33.9	23.7	27.74	94	58	81.13
2018-06-01	5.3	34.1	23.3	27.73	96	55	79.88
2018-06-02	0	34.7	23.2	28.15	96	54	77.25
2018-06-03	0.1	34.6	24.5	28.45	86	55	72.88
2018-06-04	0	35	24.1	29.05	92	53	73.88
2018-06-05	T	35.1	24.1	28.89	90	54	75.25
2018-06-06	0	34.5	24.6	28.68	93	52	74.88
2018-06-07	1.6	32.2	24.7	27.51	87	65	79.13
2018-06-08	9.9	29.5	23.5	25.26	96	78	89.38
2018-06-09	17.8	32.3	22.7	26.54	96	67	81.75
2018-06-10	19.5	29.5	23.3	25.74	96	88	92.13
2018-06-11	20.2	30.7	23.8	26.53	97	73	88.88
2018-06-12	10.2	31	23.2	26.63	96	77	85
2018-06-13	23.5	31.5	24.3	27.64	92	74	80.75
2018-06-14	16	31	24.5	27.1	92	65	82.13
2018-06-15	11.4	30.2	23.6	25.8	96	75	88.25
2018-06-16	3.9	30	23.8	26.38	93	77	85.5
2018-06-17	27.5	28.2	24	25.76	96	85	90.38
2018-06-18	0	30.5	22.5	26.14	91	74	83.5
2018-06-19	0	32.5	23.5	27.11	93	68	82
2018-06-20	2.5	33	23.3	27.26	96	63	83.75
2018-06-21	29.8	30.2	24.7	26.31	93	83	88.5
2018-06-22	14.3	31.3	23.6	25.63	97	75	89.75
2018-06-23	13.7	31.4	22.8	25.39	97	83	90.13
2018-06-24	14.7	30	22.5	25.26	96	74	89.25
2018-06-25	20.8	30.5	22.7	25.19	96	71	89.25
2018-06-26	1.4	31.3	22.8	26.04	98	70	87.63
2018-06-27	1.5	30	23	25.34	96	74	90.25
2018-06-28	0.9	30.8	23.3	26.29	98	71	86.63
2018-06-29	0	32.6	22.8	27.15	96	63	81.88
2018-06-30	1.5	31.5	24	26.36	92	78	86.63
2018-07-01	12.9	31.8	23.3	26.34	97	66	86.25
2018-07-02	1.9	31.5	23.3	26.56	97	65	82.38
2018-07-03	20	31	23.5	26.21	93	66	84
2018-07-04	0.3	31.2	23	26.19	96	71	85.25
2018-07-05	1.2	32.2	23.5	26.61	91	67	82.63
2018-07-06	6.6	31.5	23.8	26.41	93	68	85.75
2018-07-07	13	29	23.2	25.56	96	79	87.13
2018-07-08	34	30	22.8	25.25	96	74	89.13
2018-07-09	19.1	28.5	22.4	24.3	97	86	92.5
2018-07-10	7.4	31	22	25.19	98	68	88.25
2018-07-11	2	29	22.6	25.11	96	74	88
2018-07-12	16.7	32	22.5	25.85	96	55	83.88
2018-07-13	8.5	32.3	23.3	25.73	96	71	87.13
2018-07-14	9.4	30.8	22.5	25.15	96	81	90.75
2018-07-15	67.2	30.5	22.8	25.2	97	87	93
2018-07-16	29.4	26	22.5	24.34	98	92	95.38
2018-07-17	3.4	27	23	24.78	96	88	91.88
2018-07-18	36.6	26.6	23.2	24.64	98	96	96.5
2018-07-19	12	30.3	23.3	26.11	98	71	88.5
2018-07-20	32.2	27.5	23	24.94	96	88	92.38
